# Supplementary material for: Plant Life with and without Oxygen: A Metabolomics Approach
Source: Int J Mol Sci. 2023 Nov 12;24(22):16222. doi: 10.3390/ijms242216222 (PMC10671363; doi:10.3390/ijms242216222)
Supplement: Supplementary file 1 [file ijms-24-16222-s001.zip]

Archive with 1 entries (1 files):
- Yemelyanov ea-suppl.xlsx
