# Supplementary material for: Plant Life with and without Oxygen: A Metabolomics Approach
Source: Int J Mol Sci. 2023 Nov 12;24(22):16222. doi: 10.3390/ijms242216222 (PMC10671363; doi:10.3390/ijms242216222)
Supplement: Supplementary file 1 [file ijms-24-16222-s001.zip › Yemelyanov ea-suppl.xlsx]

## Sheet: Table S1
	Table S1. List of major metabolites
	↓ - decrease of metabolite level	↑ - increase of metabolite level	0 - unchanged level				metabolites
No.	plant trivial name/impact	plant Latin name	organ	stressor	tolerance to hypoxia	method	starch	sucrose	glucose	fructose	S6P	G6P	F6P	3PGA	glycerate	pyruvate	lactate	citrate	2-oxoglutarate	succinate	fumarate	malate	malonate	GABA	Ala	Glu	Gln	Pro	Arg	Asp	Asn	Gly	Met	Leu	Ile	Val	Ser	Thr	Lys	Phe	Tyr	Trp	pyroglutamate	reference*
	oxygen deprivation
1	thale cress	Arabidopsis thaliana, col2	roots	hypoxia, 4% oxygen 2 d	middle-tolerant	GC-TOF-MS			↑	↑		↑	↓		↑			↑		↑	↑		↑	↑	↑	↑		↑			↑	↑			↑	↑	↑	↑	↑	↑				van Dongen et al., 2009
2	thale cress	Arabidopsis thaliana	whole seedlings	anoxia, 2 h	middle-tolerant	NMR, GS-MS			↑	0							↑		↓			↓		↑	↑	↓	0			↓	↓	0				0	0	0					↓	Mustroph et al., 2014
3	thale cress	Arabidopsis thaliana, wt, Col-0	rosette leaves	hypoxia, 1% oxygen 16 h	middle-tolerant	GC-TOF-MS	0	0	0	↑		0	0		0	0	0	0		0	0	0		0	0	0	0	0	0	0	0	0		0	0	0	0	0	0	0	0	0	0	Paul et al., 2016
4	thale cress	Arabidopsis thaliana, Δ13RAP2.12-overexpressing plants	rosette leaves	hypoxia, 1% oxygen 16 h	intolerant	GC-TOF-MS	0	↑	↓	0		0	↑		↑	↑	↑	0		0	0	↑		↑	↑	0	0	↑	0	0	0	↑		0	0	0	↑	0	0	0	0	0	0	Paul et al., 2016
5	thale cress	Arabidopsis thaliana, wt, Col-0	whole seedlings	anoxia, 4 h	middle-tolerant	GC-TOF-MS		0	0	0		↓	↓			↓	↑	↓	↓	↑	↓	↓		↑	↑	↓				↓														Tsai et al., 2016
6	thale cress	Arabidopsis thaliana, gdh1gdh2 mutants	whole seedlings	anoxia, 4 h	intolerant	GC-TOF-MS		0	↑	0		↓	↓			↓	↑	↓	0	↑	↓	↓		↑	↑	↓				↓														Tsai et al., 2016
7	thale cress	Arabidopsis thaliana, wt, Col-0	rosette leaves	waterlogging, 5 d	middle-tolerant	LC-MS		0	↑	↑		↓	↓	0		↓	↓	0	↓	0	0	0		0	↓	0	0	↑	↑	↓	0	0		↑	↑	↑	↑	0	↑	↑	↑	↑		Savchenko et al., 2019
8	thale cress	Arabidopsis thaliana, aos×hpl mutants	rosette leaves	waterlogging, 5 d	intolerant	LC-MS		↑	↑	↑		0	0	↑		↓	0	↓	0	↑	↑	↑		↓	↓	↑	0	0	↑	↑	↓	0		↑	0	0	↑	0	↑	↑	↑	↑		Savchenko et al., 2019
9	rice	Oryza sativa, cv. Amaroo	coleoptiles	4 d air + 1 d anoxia	tolerant	GC-MS		0	↓	↓		0	0	0				0	↓	↑	0	↓		↑	↑	↑	↓	↑	↓	0	0	↑		↑	↑	↑	↑	↑	↓	0	↓	↑		Shingaki-Wells et al., 2011
10	rice	Oryza sativa, cv. Amaroo	coleoptiles	6 d anoxia	tolerant	GC-MS		↑	↓	↓		↑	↑	↑				↑	↓	↑	↑	0		↑	↑	↑	↑	↑	↑	0	0	↑		↑	↑	↑	↑	↑	↑		↑	↑		Shingaki-Wells et al., 2011
11	rice	Oryza sativa ssp. japonica, cv. M202	leaves	submergence, 1 d	less tolerant	HPLC																		↑	↑	0		↑	↑	↓		↑	↑			↑		↑		↑	↑			Alpuerto et al., 2016
12	rice	Oryza sativa ssp. japonica, cv. M202(Sub1), M202 nearisogenic, Sub1A introgression line	leaves	submergence, 3 d	more tolerant	HPLC																		↑	↑	↑		↑	↑	↓		↑	↑			↑		↑		↑	↑			Alpuerto et al., 2016
13	rice	Oryza sativa ssp. japonica, cv. M202	leaves	submergence, 3 d	less tolerant	NMR		↓	↑																↑	↑	↑			↑	↑			↑	↑	↑	↑	↑			↑			Barding et al., 2012
14	rice	Oryza sativa ssp. japonica, cv. M202(Sub1), M202 nearisogenic, Sub1A introgression line	leaves	submergence, 3 d	more tolerant	NMR		↓	↑																↑	↑	↑			↑	↑			↑	↑	↑	↑	↑			↑			Barding et al., 2012
15	rice	Oryza sativa ssp. japonica, cv. M202	leaves	submergence, 3 d	less tolerant	NMR, GC-MS, RPIP‐UPLC‐MS		↓	↑		↓	0		↓			↓	↓		↓		↓		↑	↑	↑	↑				↑		↑	↑	↑	↑		↑	↑					Locke et al., 2018
16	rice	Oryza sativa ssp. japonica, cv. M202(Sub1), M202 nearisogenic, Sub1A introgression line	leaves	submergence, 3 d	more tolerant	NMR, GC-MS, RPIP‐UPLC‐MS		↓	↑		↓	0		↓			↓	0		↓		↓		↑	↑	↑	↑				↑		↑	↑	↑	↑		↑	↑					Locke et al., 2018
17	rice	Oryza sativa ssp. indica, cv. WR04-6	coleoptiles	submergence, 3 d	more tolerant	UHPLC-Q-TOF/MS		↑			↑									↑	↓	0				↓	0	↑	↑				↑		↑	↑				↑	↑			Zhang et al., 2021
18	rice	Oryza sativa ssp. indica, cv. Qishanzhan (QSZ)	coleoptiles	submergence, 3 d	less tolerant	UHPLC-Q-TOF/MS		↑			↑									↑	0	↓					↓	↓	↑						↓	↑				↓	↓			Zhang et al., 2021
19	rice	Oryza sativa ssp. japonica, nearly isogenic line (NIL-12) of cv. Taichung 65 (T65) possessing QTL of deepwater response from cv. C9285 on chromosomes 12 vs. T65	leaves	partial submergence, from 6 h to 12 d	more tolerant deepwater rice NIL-12 vs. less tolerant non-deepwater T65	GC-MS, CE-MS	↓	↑	↑	↑		↑	↑		↓		↓	↑	0	0	0	↑	↑	↑	0	0	0	↓	↓			0	↓	↓		↓	↓	↓		↓	↓	↓	↓	Fukushima et al., 2020
20	pondweed	Potamogeton anguillanus	shoots, apical tips (∼4 cm)	hypoxia, 21 d	tolerant	CE-MS	↓		↑					↓		↑	0	0		0	↑	0		0	↑	0	0	0	0	0	↑			0	0	0	0							Parveen et al., 2019
21	pondweed	Potamogeton anguillanus	shoots, apical tips (∼4 cm)	anoxia, 21 d	tolerant	CE-MS	↓		↑					↓		↑	↑	↑		0	↑	↑		↑	↑	↑	↑	↑	↑	↑	↑			0	0	↑	↑							Parveen et al., 2019
22	eelgrass	Zostera marina	leaves	anoxia, 21 h	tolerant	GC-MS			↑	↑						↑	↑	0	↑	↑	0	0		↑	↑	↓	↓	↓		↓		↓				↓	↓	↓			↓			Hasler-Sheetal et al., 2015
23	eelgrass	Zostera marina	roots	anoxia, 21 h	tolerant	GC-MS			0	↓						↑	↑	0	0	↑	↑	↓		↑	↑	↓	↓	↓		↑		0				0	↑	↓			↑			Hasler-Sheetal et al., 2016
24	hairy willowherb	Epilobium hirsutum	leaves	waterlogging, natural habitation	tolerant	GC-MS		↓	↓	↓						↑	↑	↓		↑	↑	0	↑	↑	↑	↑				0	↑	↑		↑		↑	↑	↑	↓	↑	↑	↑	↑	Puzanskiy et al., 2022
25	marsh willowherb	Epilobium palustre	leaves	waterlogging, natural habitation	tolerant	GC-MS		↓	↓	↓						↑	↑	↓		↑	↑	0	↑	↑	↑	↑				0	↑	↑		↑		↑	↑	↑	↓	↑	↑	↑	↑	Puzanskiy et al., 2022
26	seepweed	Suaeda maritima	shoots	hypoxia, low salinity, 5 d	tolerant	GC-FID, UPLC-DAD		0	0	0					0			0		0		0		0	0	0	↑	0	0	0	0		0	0	0	0	0	0	0	0	0	0		Behr et al., 2017
27	seepweed	Suaeda maritima	roots	hypoxia, low salinity, 5 d	tolerant	GC-FID, UPLC-DAD		0	0	↑								0		↑		↑		↑	↑	0	↑	0	0	0	↑		0	0	0	0	0	0	0	↑	0	0		Behr et al., 2017
28	sugar beet	Beta vulgaris, cv. Varios	young leaves	hypoxia, low salinity, 4 d	intolerant	GC-MS		↑	↓	↑		↑	↑	↑	↓			↓	0	↓	↓	0		↑	↓	↑	↑	↓	0	0	↑	↑	↑	↑	↑	↑	↑	↑	↓	↑	↑	↑		Behr et al., 2021
29	sugar beet	Beta vulgaris, cv. Varios	mature leaves	hypoxia, low salinity, 4 d	intolerant	GC-MS		↑	↓	↑		↑	↑	↑	↓			↑	0	0	↓	↑		↑	0	↑	↑	↓	↓	0	↑	↑	↑	↑	↑	↑	↑	↑	0	↑	↑	↑		Behr et al., 2021
30	sugar beet	Beta vulgaris, cv. Varios	roots	hypoxia, low salinity, 4 d	intolerant	GC-MS		0	↑	↑		↑	↑	↓	↓			↑	↑	↑	↑	↑		↑	↓	0	↓	↓	↑	↓	↑	↑	↑	0	0	0	↓	↓	↑	0	0	↑		Behr et al., 2021
31	grey poplar	Populus × canescens	leaves	root hypoxia, 7 d	tolerant	GC-MS, HPLC-PAD	0	↓	0	0					↓			0							0	↓	↓	0	0	↓	0	↓	0	0	0	0	↓	↓		0	0	↑		Kreuzwieser et al., 2009
32	grey poplar	Populus × canescens	roots	root hypoxia, 7 d	tolerant	GC-MS, HPLC-PAD	↓	↑	↑	↑			↑			↑	↑	0	↑	↑	0	↑		↑	↑	↓	↓	0	↑	↓	↓	↑	0	0	0	↑	↑	↑		0	↑	↑		Kreuzwieser et al., 2009
33	wheat	Triticum aestivum, cv. Calingiri	coleoptiles	anoxia, 1 d	intolerant	GC-MS		↓	↓	0		0	0	0				↓	0	↑	0	↓		↑	0	0	0	↑	0	↓	0	↑		0	0	0	↓	0	↑	↑	0	0		Shingaki-Wells et al., 2011
34	wheat	Triticum aestivum, cv. Calingiri	coleoptiles	anoxia, 1 d, 15°С	less intolerant	GC-MS		0	0	↑		↑	↑					↑	0	↑	0	0		↑	↑	↑		↑		↓	0	↑	↑	↑	↑	↑	0		↑		↑		↓	Huang et al., 2018
35	wheat	Triticum aestivum, cv. Ducula	coleoptiles	anoxia, 1 d, 15°С	more intolerant	GC-MS		0	↓	↓		↓	↓					↓	↓	0	0	↓		↑	↓	↓		↑		↓	↓	↑	0	0	0	0	↓		↑		↓		↓	Huang et al., 2018
36	wheat	Triticum aestivum, cv. Calingiri	roots	anoxia, 1 d, 15°С	less intolerant	GC-MS		↓	0	0		↓	↓					↓	↓	0	0	↓		↑	↑	↓	↓	↑	↑	↓	↓	↑	↑		↑	↑	0	↑	↑	↑	↑		↓	Huang et al., 2018
37	wheat	Triticum aestivum, cv. Ducula	roots	anoxia, 1 d, 15°С	more intolerant	GC-MS		↓	↓	↓		↓	↓					↓	↓	0	0	↓		↑	↑	↓	↓	↑	0	↓	↓	↑	↑		↑	0	0	↑	↑	0	↑		↓	Huang et al., 2018
38	barley	Hordeum vulgare, cv. Golden Promise, wt	leaves	anoxia, 1 d	more intolerant	GC-MS, LC-MS						↑	↑	↓		↑	↑		0	0	0			↑	↑	↓	↓	↑		↓	↓	↑		↓	↓	↓	↓	↓	↓	↑	↑			Andrzejczak et al., 2020
39	barley	Hordeum vulgare, pZmUbi2::HvPGB1-1, HO - hemoglobin overexpressor	leaves	anoxia, 1 d	less intolerant	GC-MS, LC-MS						↑	0	0		↑	↑		0	0	0			↑	↑	↓	↓	↑		↓	↓	↑		↓	↓	↓	↓	↓	↓	↑	↑			Andrzejczak et al., 2020
40	birdsfoot trefoil	Lotus japonicus ecotype GIFU (B-129), wt	roots	waterlogging, 5 d	tolerant	GC-TOF-MS	↓		↓	↓						↓	↑	0	0	↑	↓	↓		↑	↑	↑	↓	↓		↓		↑				↑	↓	↓			↑			Rocha et al., 2010
41	birdsfoot trefoil	Lotus japonicus, LbRNAi plants with three leghemoglobin genes knocked down	roots	waterlogging, 5 d	less tolerant	GC-TOF-MS	↓		↓	0						0	↑	0	↑	↑	0	0		0	↑	↑	0	0		0		0				0	0	0			0			Rocha et al., 2010
42	birdsfoot trefoil	Lotus japonicus ecotype GIFU (B-129), wt	nodules	waterlogging, 5 d	tolerant	GC-TOF-MS			0	0							↑	0	0	↑	0	↓		↑	↑	↑		↑		↓		↑				↑	↑				↑			Rocha et al., 2010
43	birdsfoot trefoil	Lotus japonicus, LbRNAi plants with three leghemoglobin genes knocked down	nodules	waterlogging, 5 d	less tolerant	GC-TOF-MS			↑	↑							↑	0	↑	↑	0	↓		↑	↑	↑		0		↓		↑				0	↑				↑			Rocha et al., 2010
44	soybean	Glycine max, cv. BR4	leaves	root flooding, 12 d	intolerant	LC-MS/MS, NMR		↑	↓	↓								0		↓	↓	0		↓	↓																			Coutinho et al., 2018
45	soybean	Glycine max, cv. E45	leaves	root flooding, 12 d	moderately tolerant	LC-MS/MS, NMR		0	↓	↓								↓		↓	↓	↑		↓	↓																			Coutinho et al., 2018
46	soybean	Glycine max, cv. BR4	roots	root flooding, 12 d	intolerant	LC-MS/MS, NMR		↑	↑	↑								↑		↑	↓	↓		↑	↑																			Coutinho et al., 2018
47	soybean	Glycine max, cv. E45	roots	root flooding, 12 d	moderately tolerant	LC-MS/MS, NMR		↑	↑	↑								↑		↑	↓	0		↑	↑																			Coutinho et al., 2018
48	barrel clover	Medicago truncatula, line A17	shoots	waterlogging, 21 d	moderately tolerant	GC-MS	↑		↑	↑										↑					↑	↑	↓		↓			↑					↑		↑	↑	↑	↑		Lothier et al., 2020
49	barrel clover	Medicago truncatula, line A17	roots	waterlogging, 21 d	moderately tolerant	GC-MS	↑					↑			↑				↑	↑	↑		↑	↑	↑	↑	↑		↑	↑	↑	↑	↑				↑						↑	Lothier et al., 2020
50	barrel clover	Medicago truncatula, line A17	shoot phloem sap exudate	waterlogging, 21 d	moderately tolerant	GC-MS		↑	↑	0								↓	0	0	0	↓			↑	↑		↑		0	↑	↑		↑	↑	↑	↑			0				Lothier et al., 2020
	reoxygenation
51	thale cress	Arabidopsis thaliana, Col-0	whole seedlings	reoxygenation, 24 h, after 24 h anoxia	middle-tolerant	GC-MS			↑	↑							↓	0				↑	↑	↑	↑		↑	↑		↑	0	↑	0	↑		0	0	↑						Fu, Xu, 2023
52	thale cress	Arabidopsis thaliana, wt, Col-0	whole seedlings	reoxygenation, 6 h, after 4 h anoxia	middle-tolerant	GC-TOF-MS		↓	↓	0		↑	↑			0	↓	↑	↑	↓	0	↑		↓	↓	↑				↑														Tsai et al., 2016
53	thale cress	Arabidopsis thaliana, gdh1gdh2 mutants	whole seedlings	reoxygenation, 6 h, after 4 h anoxia	intolerant	GC-TOF-MS		0	↓	0		↑	↑			↑	↓	↑	↓	↓	0	↑		↓	↓	↑				↑														Tsai et al., 2016
54	rice	Oryza sativa ssp. japonica, cv. M202	leaves	desubmergence, 24 h, after 24 h submergence	less tolerant	HPLC																		↓	↓	↓		↓	↓	0		0	↓			↓								Alpuerto et al., 2016
55	rice	Oryza sativa ssp. japonica, cv. M202(Sub1), M202 nearisogenic, Sub1A introgression line	leaves	desubmergence, 24 h, after 24 h submergence	more tolerant	HPLC																		↓	↓	↓		↓	↓	0		0	↓			↓								Alpuerto et al., 2016
56	rice	Oryza sativa ssp. japonica, cv. M202	leaves	desubmergence, 24 h, after 3 d submergence	less tolerant	NMR		↑	0																↓	↓	↓			↓	↓			↓	↓	↓	↓	↓			↓			Barding et al., 2012
57	rice	Oryza sativa ssp. japonica, cv. M202(Sub1), M202 nearisogenic, Sub1A introgression line	leaves	desubmergence, 24 h, after 3 d submergence	more tolerant	NMR		↑	↑																↓	↓	↓			↓	↓			↓	↓	↓	↓	↓			↓			Barding et al., 2012
58	rice	Oryza sativa ssp. japonica, cv. M202	leaves	desubmergence, 24 h, after 3 d submergence	less tolerant	NMR, GC-MS, RPIP‐UPLC‐MS		↑	↑		↑	↑		↓			0	↓		0		↑		↓	↓	↓	↓			↓	↓		↓	↓	↓	↓		↓	↓					Locke et al., 2018
59	rice	Oryza sativa ssp. japonica, cv. M202(Sub1), M202 nearisogenic, Sub1A introgression line	leaves	desubmergence, 24 h, after 3 d submergence	more tolerant	NMR, GC-MS, RPIP‐UPLC‐MS		↑	↑		↑	↑		↓			↓	↓		↑		↑		↓	↓	↓	↓			↓	↓		↓	↓	↓	↓		↓	↓					Locke et al., 2018
60	birdsfoot trefoil	Lotus japonicus ecotype GIFU (B-129), wt	roots	post-hypoxia, 5 d, after 5 d waterlogging	tolerant	GC-TOF-MS	↑		↑	↑						0	↓	0	0	↓	0	↑		↓	↓	↓	↑	↓	↓	↓		↓				↓	↓	↓			↓			Rocha et al., 2010
61	birdsfoot trefoil	Lotus japonicus, LbRNAi plants with three leghemoglobin genes knocked down	roots	post-hypoxia, 5 d, after 5 d waterlogging	less tolerant	GC-TOF-MS	↑		↑	↑						0	↓	0	↓	↓	0	↑		0	↓	↓	0	0	0	0		0				0	0	0			0			Rocha et al., 2010
62	birdsfoot trefoil	Lotus japonicus ecotype GIFU (B-129), wt	nodules	post-hypoxia, 5 d, after 5 d waterlogging	tolerant	GC-TOF-MS			0	↑							↓	↑	↑	↓	0	↑		↓	↓	↓		↓		↑		↓				↑	↑				↓			Rocha et al., 2010
63	birdsfoot trefoil	Lotus japonicus, LbRNAi plants with three leghemoglobin genes knocked down	nodules	post-hypoxia, 5 d, after 5 d waterlogging	less tolerant	GC-TOF-MS			↓	↓							↓	↑	↑	↓	0	↑		↓	↓	↓		0		↑		0				0	0				↓			Rocha et al., 2010
	oxidative stress
64	rice cell culture	Oryza sativa, cv. Sasanishiki, harbouring empty vector for AtBI-1-overexpression plants	suspension cell culture	menadione-induced oxidative stress, 400 μM, 24 h	less tolerant to oxidative stress	CE-MS						↓	↓													↓	↓	↓		↓	0		↓	↑								0		Ishikawa et al., 2010
65	rice cell culture	Oryza sativa, cv. Sasanishiki, AtBI-1-overexpressing plants	suspension cell culture	menadione-induced oxidative stress, 400 μM, 24 h	more tolerant to oxidative stress	CE-MS						0	0													0	↑	0		0	↑		0	↑								↑		Ishikawa et al., 2010
66	rice	Oryza sativa ssp. japonica, cv. Nipponbare	leaves	ozone-induced oxidative stress, 0.2 ppm, 24 h	tolerant to hypoxia	CE-MS																		↑		↑	↑	↑		↑	↑	↑	↑	↑	↑	↑	↑	↑	↑	↑	↑	↑		Cho et al., 2008
67	soybean	Glycine max, cv. William 82	leaves	ozone-induced oxidative stress, 100 ppb, 10 d	intolerant to hypoxia	UPLC-MS/MS												↓	↓										↑	↑														Zhang et al., 2021
68	thale cress	Arabidopsis thaliana, wt, Col-0	whole seedlings	methyl viologen-induced oxidative stress, 50 μM, 4 h	less tolerant to oxidative stress	GC-MS	↓	0	0	↓		↓	0	↓		↓		↑	↓	↓	↓	↓		0	0	↓	↑	↑	0	↓	0	↓	0	↑	↑	↑	↓	0	↑	↑	↑			Sipari et al., 2020
69	thale cress	Arabidopsis thaliana, rcd1-4 (radical-induced cell death1)	whole seedlings	methyl viologen-induced oxidative stress, 50 μM, 4 h	tolerant to paraquat (methyl viologen)	GC-MS	0	0	0			↑	↑	0		↑		↑	↑	↑	↓	↑		0	↑	0	↑	0	0	0	0	↓	0	↑	↑	↑	↓	0	↑	0	0			Sipari et al., 2021
70	thale cress	Arabidopsis thaliana, wt, Col-0	suspension cell culture	H2O2, 50 µM, 1 h	middle tolerant to hypoxia	GC-MS	↑	↓	↑	↑		↓		↓				↓	↓	↑		↓						↓				↓	↓				↑	↑						Chen, Hoehenwarter, 2015
71	maize	Zea mays, cv. BR 5011	leaves	H2O2, 10 mM, 2 d	middle tolerant to hypoxia	GC-MS		↑	↓						↓	↓	↑	↑		↑	↓		↑		0			↓		↑	↑	↑				↓	↓	0					0	dos Santos Araújo et al., 2021
72	wheat	Triticum aestivum, cv. Chinese Spring	shoots	H2O2, 20 mM, 7 d	intolerant to hypoxia	GCxGC TOF-MS		↑	↑	↑								↑				↑		0	0	↓	↑	↑	↑	↑	↑	0	0	0	0	↑	0	0	0	↑	0			Asghar et al., 2022
	* referenses are available at article refence list

## Sheet: Table S2
Table S2. Frequencies of directions in metabolite content alteration after treatments. Colors represent P-values.
↓ - decrease of metabolite level			↑ - increase of metabolite level			0 - unchanged level
oxygen deprivation
	starch	sucrose	glucose	fructose	S6P	G6P	F6P	3PGA	glycerate	pyruvate	lactate*	citrate	2-oxoglutarate	succinate*	fumarate	malate	malonate	GABA*	Ala*	Glu*	Gln	Pro	Arg	Asp	Asn	Gly	Met*	Leu*	Ile*	Val*	Ser	Thr*	Lys	Phe	Tyr*	Trp	pyroglutamate
↓	6	10	14	10	2	6	7	6	5	5	4	13	8	5	10	17	0	3	7	13	13	8	4	20	8	2	1	3	3	4	9	8	6	2	5	1	6
0	3	11	9	11	0	7	5	4	2	2	3	17	13	14	19	14	0	5	6	10	10	9	9	13	9	7	5	11	12	15	9	9	5	9	8	5	2
↑	2	13	20	16	2	10	9	4	3	10	16	9	6	25	10	9	5	35	35	22	11	18	12	6	15	25	12	14	15	23	20	16	13	16	23	12	3
reoxygenation
↓	-	1	3	1	0	-	-	-	-	0	8	2	2	6	0	0	-	9	12	10	4	4	3	5	4	2	4	4	4	7	3	5	-	-	5	-	-
0	-	1	2	2	0	-	-	-	-	3	1	3	1	1	6	0	-	1	0	0	1	2	1	3	1	4	1	0	0	3	3	1	-	-	1	-	-
↑	-	4	6	4	4	-	-	-	-	1	0	4	3	1	0	9	-	1	1	2	2	1	0	5	0	1	0	1	0	1	1	1	-	-	0	-	-
oxydative stress
↓	1	1	1	1	3	-	1	2	-	2	-	2	3	1	3	2	-	0	0	3	1	3	0	2	0	3	2	0	0	1	3	0	0	0	0	0	-
0	1	2	2	0	1	-	2	1	-	0	-	0	0	0	0	0	-	3	3	2	0	2	2	2	3	1	4	1	1	0	1	4	1	1	2	1	-
↑	1	2	2	2	1	-	1	0	-	1	-	4	1	3	0	2	-	1	1	1	5	3	2	4	4	2	1	5	3	4	2	2	3	3	2	2	-
*Metabolites in bold italics change in opposite directions during anoxia and reaeration
p<0.1
p<0.05
p<0.01
p<0.001
